# Supplementary material for: Health Risk Assessment for the Residential Area Adjacent to a Former Chemical Plant
Source: Int J Environ Res Public Health. 2022 Feb 23;19(5):2590. doi: 10.3390/ijerph19052590 (PMC8909588; doi:10.3390/ijerph19052590)
Supplement: Supplementary file 1 [file ijerph-19-02590-s001.zip]

Archive with 2 entries (2 files):
- Supplementary_Material_1_Contaminant_content__Tables_S1a_S1b_11_02_2022.pdf
- Supplementary_Material_2_HRA_results_Tables_S1¿CS78_11_02_2022.pdf
